# Supplementary material for: Overexpression of a Pak Choi Gene, BcAS2, Causes Leaf Curvature in Arabidopsis thaliana
Source: Genes (Basel). 2021 Jan 15;12(1):102. doi: 10.3390/genes12010102 (PMC7830005; doi:10.3390/genes12010102)
Supplement: Supplementary file 1 [file genes-12-00102-s001.zip]

Archive with 5 entries (5 files):
- Figure S1.tif
- Figure S2.tif
- Supplementary Figures.docx
- Table S1.xlsx
- Table S2.xlsx
