# Supplementary material for: Overexpression of a Pak Choi Gene, BcAS2, Causes Leaf Curvature in Arabidopsis thaliana
Source: Genes (Basel). 2021 Jan 15;12(1):102. doi: 10.3390/genes12010102 (PMC7830005; doi:10.3390/genes12010102)
Supplement: Supplementary file 1 [file genes-12-00102-s001.zip › Table S1.xlsx]

## Sheet: Sheet1
Table S1 Primers were used in this study.
Gene name	Primer Forward (5’-3’)
Primers for gene clonging
BcAS2-F	ATGGCATCTTCATCAACAAACTCAC
BcAS2-R	AGACGGATCAACAGTACGGCGACCATC
Primers for qRT-PCR
qBcAS2-F	CGCCAAATCTGAGCTTTCCA
qBcAS2-R	ACCCACCAAACATCTGCTCT
qBcActin-F	CTCAGTCCAAAAGAGGTATTCT
qBcActin-R	GTAGAATGTGTGATGCCAGATC
qAtActin-F	TTGACAATTGATGCAAACAATGACG
qAtActin-R	CCATTGCTTAATTCCACGGACAAAC
