# Supplementary material for: Overexpression of a Pak Choi Gene, BcAS2, Causes Leaf Curvature in Arabidopsis thaliana
Source: Genes (Basel). 2021 Jan 15;12(1):102. doi: 10.3390/genes12010102 (PMC7830005; doi:10.3390/genes12010102)
Supplement: Supplementary file 1 [file genes-12-00102-s001.zip › Table S2.xlsx]

## Sheet: Sheet1
Table S2 Protein sequences of AS2 like genes in various plants.
Name	Plant species	Protein sequences
BrAS2	Brassica rapa	MASSSTNSPCAACKFLRRKCQPECVFAPYFPPDQPQKFANVHKVFGASNVTKLLNELHPSQREDAVNSLAYEADMRLRDPVYGCVGVISLLQHQLRQLQIDLSCAKSELSKYQSLGILAATHQSLGINLLAGANADGSTTATVRDHHYHHHQFFPREQMFGGLDVPTGNNYDGGILAIGQISQFQQPRAAAGDDGRRTVDPS
RsLOB6	Raphanus sativus	MASSSTNSPCAACKFLRRKCQPECVFAPYFPPDQPQKFANVHKVFGASNVTKLLNELHPSQREDAVNSLAYEADMRLRDPVYGCVGVISLLQHQLRQLQIDLSCAKSELSKYQSLGILAATHQSLGINLLAGANADGSTTATVRDHHYHHHQFFPREQMFGGLDVPAGNNYDGGILAIGQISQFQQPRAAAGDDGRRTVDPS
AtAS2	Arabidopsis thaliana	MASSSTNSPCAACKFLRRKCQPECVFAPYFPPDQPQKFANVHKVFGASNVTKLLNELHPSQREDAVNSLAYEADMRLRDPVYGCVGVISLLQHQLRQLQIDLSCAKSELSKYQSLGILAATHQSLGINLLAGAADGTATAVRDHYHHHQFFPREQMFGGLDVPAGNNYDGGILAIGQITQFQQPRAAAGDDGRRTVDPS
PvAS2	Pistacia vera	MASSSNSPCAACKFLRRKCQPECVFAPYFPPDQPQKFANVHKVFGASNVTKLLNELQPSQREDAVNSLAYEADMRLRDPVYGCVGVISFLQHRLRQLQMDLSCAKSELSKYQNLGITAATTHNQHPNMGINLIGGGGGGGGGGGGGREHHFHHHQFFPREHQQQMIRSFDAGNNYDTGLLAMNVSASIGQLSQFQQPRAAAGDDRRTIDPS
RcAS2	Ricinus communis	MASSSNSPCAACKFLRRKCQPECVFAPYFPPDQPQKFANVHKVFGASNVTKLLNELHPSQREDAVNSLAYEADMRLRDPVYGCVGVISLLQHQLRQLQMDLSCAKSELSKYQNLGITGHAGLFAAAAAAATATHHHPQNLGINLIGAAGGGGREHHYHHQFFPRDQQQMMRSFDTAAANTYDASLLAMNVSASIGQLSQFQQPRAAAGEDRRTTIDPS
BcAS2	Brassica campestris ssp. chinensis	MASSSTNSPCAACKFLRRKCQPECVFAPYFPPDQPQKFANVHKVFGASNVTKLLNELHPSQREDAVNSLAYEADMRLRDPVYGCVGVISLLQHQLRQLQIDLSCAKSELSKYQSLGILAATHQSLGINLLAGANADGSTTATVRDHHYHHHQFFPREQMFGGLDVPTGNNYDGGILAIGQISQFQQPRAAAGDDGRRTVDPS
